# Supplementary material for: Enzymatic Hydrolysis of Textile and Cardboard Waste as a Glucose Source for the Production of Limonene in Escherichia coli
Source: Life (Basel). 2022 Sep 13;12(9):1423. doi: 10.3390/life12091423 (PMC9500893; doi:10.3390/life12091423)
Supplement: Supplementary file 1 [file life-12-01423-s001.zip]

Archive with 1 entries (1 files):
- life-1841771-supplementary.pdf
